# Supplementary material for: Human West Nile Virus Disease Outbreak in Pakistan, 2015–2016
Source: Front Public Health. 2018 Feb 27;6:20. doi: 10.3389/fpubh.2018.00020 (PMC5835076; doi:10.3389/fpubh.2018.00020)
Supplement: Supplementary file 1 [file Data_Sheet_1.XLSX]

## Sheet: PRNT Data
Table S1
	Primary Diagnostics													Cross-Reactivity PRNT
						WNV Screening PRNT				JEV Screening PRNT				WNV							JEV							DENV-1							DENV-2							DENV-3							DENV-4
	WNV	JEV	DENV	DENV NS1		% Neutralization				% Neutralization				% Neutralization for each Serum Dilution							% Neutralization for each Serum Dilution							% Neutralization for each Serum Dilution							% Neutralization for each Serum Dilution							% Neutralization for each Serum Dilution							% Neutralization for each Serum Dilution
Patient ID	isr	isr	isr		Patient ID	1:10	1:40	1: 160		01:10:00	01:40:00	1: 160	Patient ID	1:10	1:40	1: 160	1: 640	1: 2560	1: 10240		1:10	1:40	1: 160	1: 640	1: 2560	1: 10240	Patient ID	1:10	1:40	1: 160	1: 640	1: 2560	1: 10240		1:10	1:40	1: 160	1: 640	1: 2560	1: 10240	Patient ID	1:10	1:40	1: 160	1: 640	1: 2560	1: 10240		1:10
H-056-15	32.03	6.73			H-056-15	10.5263	7.01754	-7.01754		-2.7027	0	1.35135	H-056-15	10.5263	7.01754	-7.01754	-7.01754	-12.2807	-5.26316		-2.7027	0	1.35135	0	-1.35135	-1.35135	H-056-15	61.6667	23.3333	3.33333	3.33333	1.66667	1.66667		100	73.75	15	0	0	0	H-056-15	0	0	0	0	0	0		-10.687
H-097-15	53.96	45.02	5.76		H-097-15	59.5	41.5	0		0	0	0	H-097-15														H-097-15														H-097-15
H-100-15	42.9	38.38			H-100-15	98.5	74	59.5		0	0	0	H-100-15														H-100-15														H-100-15
H-103-15	26.11	19			H-103-15	0	0	0		0	0	0	H-103-15														H-103-15														H-103-15
H-122-15	6.02	1.88			H-122-15	100	71.7021	56.9149		0	0	0	H-122-15														H-122-15														H-122-15
H-139-15	7.68	3.37			H-139-15	0	0	0		0	0	0	H-139-15														H-139-15														H-139-15
K-005-15	14.75	13.07	23.73	+	K-005-15	-7.01754	0	-8.77193		5.40541	4.05405	4.05405	K-005-15	-7.01754	0	-8.77193	-8.77193	-10.5263	-8.77193		5.40541	4.05405	4.05405	5.40541	1.35135	0	K-005-15	60	1.66667	-1.66667	3.33333	-3.33333	3.33333		0	0	0	0	0	0	K-005-15	15	15	0	0	0	0		-19.8473
K-008-15	4.67	12.62			K-008-15	0	0	0		-17.5258	-13.4021	-13.4021	K-008-15														K-008-15														K-008-15
K-015-15	17.03	7	9.08	+	K-015-15	98.2456	84.2105	24.5614		81.0811	47.2973	28.3784	K-015-15	98.2456	84.2105	24.5614	7.01754	1.75439	1.75439		81.0811	47.2973	28.3784	28.3784	18.9189	1.35135	K-015-15	100	100	100	86.6667	10	-20		100	100	97.5	33.75	0	0	K-015-15	100	100	100	83.75	26.875	0		35.1145
K-019-15	15.97	8.57	10.2	+	K-019-15	61.3333	62.6667	65.3333		-1.26582	1.26582	1.26582	K-019-15	61.3333	62.6667	65.3333	38.6667	20	25.3333		-1.26582	1.26582	1.26582	1.26582	1.26582	1.26582	K-019-15	100	100	98.1818	92.7273	50.9091	50.9091		100	100	100	98.5714	87.1429	78.5714	K-019-15	100	100	95.1049	58.7413	2.0979	2.0979		90.9091
K-023-15	18.68	13.39			K-023-15	38.5965	24.5614	14.0351		0	1.35135	1.35135	K-023-15														K-023-15														K-023-15
K-026-15	33.99	34.38			K-026-15	98	84	56		12.766	-7.44681	-8.51064	K-026-15														K-026-15														K-026-15
K-028-15	9.83	9.74	14.18	+	K-028-15	77.193	68.4211	45.614		50	24.359	17.9487	K-028-15	77.193	68.4211	45.614	5.26316	3.50877	1.75439		50	24.359	17.9487	-8.97436	1.28205	-8.97436	K-028-15	100	100	100	100	100	100		100	94	93	89	75	59	K-028-15	100	100	100	100	100	100		100
K-037-15	6.6	2.04			K-037-15	58	0	0		0	0	0	K-037-15														K-037-15														K-037-15
K-039-15	6.45	2.38			K-039-15	0	0	0		0	0	0	K-039-15														K-039-15														K-039-15
K-040-15	47.51	47.73	8.03		K-040-15	96.4912	91.2281	71.9298		39.7436	10.2564	-3.84615	K-040-15	96.4912	91.2281	71.9298	14.0351	7.01754	5.26316		39.7436	10.2564	-3.84615	-2.5641	-2.5641	-6.41026	K-040-15	100	100	96.3636	92.7273	90.9091	90.9091		62	65	77	83	55	15	K-040-15	100	100	100	100	100	100		66.25
K-046-15	13.35	9.46	8.94		K-046-15	45.614	10.5263	1.75439		12.8205	-5.12821	-1.28205	K-046-15	45.614	10.5263	1.75439	5.26316	-1.75439	-1.75439		12.8205	-5.12821	-1.28205	-6.41026	-12.8205	-7.69231	K-046-15	100	100	100	100	100	98.6667		65	40	42	43	43	39	K-046-15	100	100	100	100	100	100		59.4059
K-051-15	53	41.95	18.07	+	K-051-15	65.3333	48	24		10.1266	5.06329	1.26582	K-051-15	65.3333	48	24	14.6667	14.6667	21.3333		10.1266	5.06329	1.26582	1.26582	1.26582	1.26582	K-051-15	96.3636	94.5455	94.5455	96.3636	96.3636	90.9091		58.5714	74.2857	77.1429	87.1429	62.8571	44.2857	K-051-15	78.3217	78.3217	60.8392	32.1678	2.0979	2.0979		40.625
K-053-15	20.41	13.84			K-053-15	70.5	57	28		94.1748	0	0	K-053-15														K-053-15														K-053-15
K-056-15	39.43	8.29	13.84	+	K-056-15	48	28	0		5	-1.66667	26.6667	K-056-15	48	28	0	-8	0	-16		5	-1.66667	26.6667	23.3333	25	40	K-056-15	81.8182	50.9091	9.09091	27.2727	27.2727	-9.09091		-5.71429	-5.71429	-5.71429	-5.71429	-5.71429	-5.71429	K-056-15	1.40845	1.40845	1.40845	1.40845	1.40845	1.40845		0.990099
K-064-15	54.36	45.8	12.3		K-064-15	100	98.2456	91.2281		61.5385	32.0513	20.5128	K-064-15	100	98.2456	91.2281	47.3684	40.3509	8.77193		61.5385	32.0513	20.5128	12.8205	3.84615	0	K-064-15	100	98.0392	100	72.549	84.3137	58.8235		41	41	37	42	40	40	K-064-15	100	100	95.625	63.75	45	18.125		79.2079
K-069-15	17.78	12.23	25.1		K-069-15	57.8947	70.1754	35.0877		27.027	18.9189	16.2162	K-069-15	57.8947	70.1754	35.0877	29.8246	29.8246	-5.26316		27.027	18.9189	16.2162	14.8649	4.05405	1.35135	K-069-15	100	100	100	100	100	100		100	100	100	93.75	73.75	25	K-069-15	100	100	100	80	0	0		85.4962
K-070-15	53.3	29.96			K-070-15	53	0	0		94.1748	0	0	K-070-15														K-070-15														K-070-15
K-073-15	15.55	20.58	12.12	+	K-073-15	88	64	61.3333		27.8481	24.0506	29.1139	K-073-15	88	64	61.3333	34.6667	28	14.6667		27.8481	24.0506	29.1139	11.3924	17.7215	16.4557	K-073-15	87.2727	80	67.2727	96.3636	80	47.2727		100	100	97	88	54	0	K-073-15	100	100	99.3007	94.4056	39.1608	30.0699		59.5041
K-078-15	13.53	5.68			K-078-15	0	0	0		0	0	0	K-078-15														K-078-15														K-078-15
K-080-15	23.32	20.44	3.18	+	K-080-15	100	94.7368	38.5965		16.2162	12.1622	8.10811	K-080-15	100	94.7368	38.5965	7.01754	-12.2807	-8.77193		16.2162	12.1622	8.10811	-1.35135	4.05405	1.35135	K-080-15	98.3333	86.6667	56.6667	15	-13.3333	-10		73.75	25	0	0	0	0	K-080-15	0	0	0	0	0	0		16.7939
K-081-15	14.82	19.35	8.69		K-081-15	54.386	12.2807	5.26316		3.84615	1.28205	3.84615	K-081-15	54.386	12.2807	5.26316	-1.75439	1.75439	1.75439		3.84615	1.28205	3.84615	5.12821	5.12821	5.12821	K-081-15	100	100	92.7273	87.2727	65.4545	27.2727		0	0	0	0	0	0	K-081-15	1.40845	1.40845	1.40845	1.40845	1.40845	1.40845		-5
K-089-15	35.96	27.37			K-089-15	77.5	70.5	51.5		87	0	0	K-089-15														K-089-15														K-089-15
K-102-15	23.83	9.86			K-102-15	56	0	0		0	0	0	K-102-15														K-102-15														K-102-15
K-107-15	20.46	6.97	17.91		K-107-15	100	100	98.6667		100	97.4684	83.5443	K-107-15	100	100	98.6667	60	26.6667	28		100	97.4684	83.5443	58.2278	32.9114	20.2532	K-107-15	96.3636	90.9091	89.0909	98.1818	87.2727	63.6364		100	94	94	76	50	0	K-107-15	100	100	100	72	0	0		0
K-108-15	23.14	1.85			K-108-15	94.1489	59.5745	0		0	0	0	K-108-15														K-108-15														K-108-15
K-112-15	7.41	3.89			K-112-15	58.5106	46.2766	34.5745		0	0	0	K-112-15														K-112-15														K-112-15
K-113-15	72.44	23.34	4.58		K-113-15	93.3333	94.6667	89.3333		87.3418	70.8861	54.4304	K-113-15	93.3333	94.6667	89.3333	61.3333	58.6667	46.6667		87.3418	70.8861	54.4304	21.519	20.2532	15.1899	K-113-15	100	100	98.0392	92.1569	78.4314	43.1373		100	98	97	86	33	0	K-113-15	97	97	85	44	20	0		0
K-115-15	12.48	7.9	2.75		K-115-15	84.2105	61.4035	40.3509		32.9787	3.19149	4.25532	K-115-15	84.2105	61.4035	40.3509	15.7895	-7.01754	5.26316		32.9787	3.19149	4.25532	-18.0851	-23.4043	-11.7021	K-115-15	96.0784	88.2353	86.2745	82.3529	90.1961	60.7843		100	100	100	82	76	44	K-115-15	99	99	100	100	97	71		100
K-127-15	40.36	33.4	36.15		K-127-15	36	14	16		3.09278	-11.3402	-7.21649	K-127-15	36	14	16	2	-2	2		3.09278	-11.3402	-7.21649	-7.21649	-17.5258	-14.433	K-127-15	82.3529	49.0196	35.2941	19.6078	11.7647	17.6471		63	0	0	0	0	0	K-127-15	2.0979	2.0979	2.0979	2.0979	2.0979	2.0979		-25
K-128-15	7.19	1.24			K-128-15	67.0213	0	0		0	0	0	K-128-15														K-128-15														K-128-15
K-133-15	26	29.41			K-133-15	74	68	42		-2.06186	-15.4639	-10.3093	K-133-15														K-133-15														K-133-15
K-134-15	11.36	2.4			K-134-15	85	68	46		0	0	0	K-134-15														K-134-15														K-134-15
K-143-15	14.8	5.85			K-143-15	80.3191	72.8723	0		0	0	0	K-143-15														K-143-15														K-143-15
K-145-15	44.23	34.07	37.85		K-145-15	47.3684	43.8596	42.1053		29.1139	39.2405	12.6582	K-145-15	47.3684	43.8596	42.1053	15.7895	0	1.75439		29.1139	39.2405	12.6582	2.53165	1.26582	1.26582	K-145-15	67.2727	58.1818	36.3636	41.8182	14.5455	38.1818		100	100	95	86	84	85	K-145-15	100	100	100	100	100	100		100
K-149-15	14.38	12.87	8.53		K-149-15	82	52	44		-3.09278	-24.7423	5.15464	K-149-15	82	52	44	32	8	2		-3.09278	-24.7423	5.15464	10.3093	-3.09278	0	K-149-15	96.0784	92.1569	88.2353	74.5098	49.0196	49.0196		95	94	85	0	0	0	K-149-15	2.0979	2.0979	2.0979	2.0979	2.0979	2.0979		54.6875
k-150-15	28.31	14.61			k-150-15	0	0	0		0	0	0	k-150-15														k-150-15														k-150-15
K-163-15	17.53	9.84	9.36		K-163-15	89.4737	68.4211	45.614		17.9487	-5.12821	-5.12821	K-163-15	89.4737	68.4211	45.614	14.0351	8.77193	0		17.9487	-5.12821	-5.12821	-5.12821	-3.84615	-3.84615	K-163-15	100	100	100	98.6667	98.6667	90.6667		0	0	0	0	0	0	K-163-15	100	100	100	100	52.1127	1.40845		0.990099
K-165-15	21.69	8.28	15.05		K-165-15	77.3333	57.3333	60		27.8481	24.0506	17.7215	K-165-15	77.3333	57.3333	60	21.3333	18.6667	20		27.8481	24.0506	17.7215	16.4557	No Data	18.9873	K-165-15	92.1569	90.1961	94.1176	82.3529	82.3529	72.549		100	100	100	98	93	8	K-165-15	100	100	100	100	89	36		100
K-167-15	9.95	5.61			K-167-15	100	87.234	0		0	0	0	K-167-15														K-167-15														K-167-15
K-174-15	37.59	39.1	44.44		K-174-15	50.8772	45.614	47.3684		15.9574	3.19149	11.7021	K-174-15	50.8772	45.614	47.3684	0	-10.5263	-7.01754		15.9574	3.19149	11.7021	2.12766	-25.5319	-13.8298	K-174-15	84.3137	86.2745	76.4706	78.4314	76.4706	78.4314		100	99	100	89	80	No Data	K-174-15	100	100	100	88	50	0		100
K-176-15	20.39	5.94			K-176-15	0	0	0		0	0	0	K-176-15														K-176-15														K-176-15
K-181-15	47.75	22.58			K-181-15	98	89.6364	85.8182		99.5146	97.0874	89.8058	K-181-15														K-181-15														K-181-15
K-200-15	21.97	47.09			K-200-15	0	0	0		92.233	92.7184	66.5049	K-200-15														K-200-15														K-200-15
K-211-15	8.47	8.42	4.17		K-211-15	57.8947	33.3333	40.3509		8.86076	1.26582	1.26582	K-211-15	57.8947	33.3333	40.3509	28.0702	28.0702	12.2807		8.86076	1.26582	1.26582	1.26582	1.26582	1.26582	K-211-15	87.2727	92.7273	92.7273	90.9091	90.9091	90.9091		100	100	100	100	96	83	K-211-15	1.40845	1.40845	1.40845	1.40845	1.40845	1.40845		100
K-223-16	7.49	5.87			K-223-16	0	0	0		95.1456	0	0	K-223-16														K-223-16														K-223-16
K-234-16	6.2	2.95			K-234-16	57.9787	35.1064	0		85.4369	0	0	K-234-16														K-234-16														K-234-16
K-244-16	51.29	35.17			K-244-16	72	47	0		81.068	0	0	K-244-16														K-244-16														K-244-16
K-245-16	22.14	12.83			K-245-16	74.5	49.5	0		90.2913	0	0	K-245-16														K-245-16														K-245-16
K-247-16	14.3	8.62			K-247-16	90	68.5	0		96.6019	83.4951	0	K-247-16														K-247-16														K-247-16
K-252-16	7.69	3.53			K-252-16	37.234	0	0		91.2621	0	0	K-252-16														K-252-16														K-252-16
K-254-16	13.17	4.91			K-254-16	70.5319	52.6596	39.3617		0	0	0	K-254-16														K-254-16														K-254-16
K-255-16	47.25	35.69			K-255-16	50	36	0		77.1845	50.9709	0	K-255-16														K-255-16														K-255-16
K-258-16	30.42	13.36			K-258-16	0	0	0		90.7767	83.4951	0	K-258-16														K-258-16														K-258-16
K-261-16	7.93	3.33			K-261-16	0	0	0		0	0	0	K-261-16														K-261-16														K-261-16
K-272-16	12.61	3.68			K-272-16	67.0213	0	0		0	0	0	K-272-16														K-272-16														K-272-16
K-273-16	7.81	7.16			K-273-16	56	0	0		90.7767	0	0	K-273-16														K-273-16														K-273-16
K-277-16	55.43	48.79			K-277-16	0	0	0		0	0	0	K-277-16														K-277-16														K-277-16
K-279-16	14.11	11.25			K-279-16	100	97.5	72.5		91.7476	0	0	K-279-16														K-279-16														K-279-16
K-283-16	8.95	8.25			K-283-16	51.5	0	0		83.4951	0	0	K-283-16														K-283-16														K-283-16
K-284-16	10.67	10.96			K-284-16	100	95	82		95.1456	89.8058	41.7476	K-284-16														K-284-16														K-284-16
K-287-16	19.5	17.12			K-287-16	50	34	0		75.7282	0	0	K-287-16														K-287-16														K-287-16
K-291-16	23.97	26.75			K-291-16	48.7805	14.6341	17.0732		0	0	0	K-291-16														K-291-16														K-291-16
K-296-16	12.39	11.33			K-296-16	93.9024	89.0244	82.9268		90.7767	78.1553	0	K-296-16														K-296-16														K-296-16
K-301-16	25.88	23.38			K-301-16	89.0244	68.2927	50		92.233	0	0	K-301-16														K-301-16														K-301-16
K-302-16	52.34	44.51			K-302-16	0	0	0		91.2621	0	0	K-302-16														K-302-16														K-302-16
K-303-16	43.3	38.12			K-303-16	51.5	0	0		0	0	0	K-303-16														K-303-16														K-303-16
K-309-16	12.42	10.22			K-309-16	75.6098	80.4878	65.8537		0	0	0	K-309-16														K-309-16														K-309-16
K-315-16	8.66	8.38			K-315-16	85.3659	73.1707	53.6585		93.2039	83.9806	0	K-315-16														K-315-16														K-315-16
K-332-16	22.01	15.6			K-332-16	0	0	0		0	0	0	K-332-16														K-332-16														K-332-16
K-342-16	68.45	8.38			K-342-16	95.122	91.4634	87.8049		0	0	0	K-342-16														K-342-16														K-342-16
K-343-16	21.17	8.85			K-343-16	40.2439	52.439	40.2439		0	0	0	K-343-16														K-343-16														K-343-16
K-347-16	15.88	11.3			K-347-16	0	0	0		0	0	0	K-347-16														K-347-16														K-347-16
K-349-16	9.81	2.27			K-349-16	0	0	0		0	0	0	K-349-16														K-349-16														K-349-16
K-352-16	10.43	5.24			K-352-16	0	0	0		0	0	0	K-352-16														K-352-16														K-352-16
K-363-16	6.58	3.96			K-363-16	0	0	0		0	0	0	K-363-16														K-363-16														K-363-16
K-369-16	15	8.32			K-369-16	95.5	90.5	64		92.233	0	0	K-369-16														K-369-16														K-369-16
K-371-16	5.83	1.74			K-371-16	51.5957	0	0		0	0	0	K-371-16														K-371-16														K-371-16
K-372-16	85.31	46.37			K-372-16	76.5	28.5	0		80.0971	0	0	K-372-16														K-372-16														K-372-16
K-375-16	24.87	18.81			K-375-16	56.5	34	0		0	0	0	K-375-16														K-375-16														K-375-16
K-378-16	8.63	1.81			K-378-16	42.0213	0	0		0	0	0	K-378-16														K-378-16														K-378-16
K-395-16	58.81	49.39			K-395-16	75	41	0		77.1845	0	0	K-395-16														K-395-16														K-395-16
L-001-15	9.63	3.07			L-001-15	100	100	88		86.4078	0	0	L-001-15														L-001-15														L-001-15
L-002-15	2.46	1.15			L-002-15	93.3333	83.3333	41.6667		0	0	0	L-002-15														L-002-15														L-002-15
L-019-15	38.81	20.22	3.06		L-019-15	96.4912	84.2105	61.4035		43.5897	16.6667	-5.12821	L-019-15	96.4912	84.2105	61.4035	66.6667	35.0877	5.26316		43.5897	16.6667	-5.12821	-7.69231	-23.0769	-7.69231	L-019-15	30	6.66667	10	0	0	-1.66667		0	0	0	0	0	0	L-019-15	0	0	0	0	0	0		0.990099
L-031-15	6.57	2.57			L-031-15	0	0	0		0	0	0	L-031-15														L-031-15														L-031-15
L-033-15	19.31	19.34	23.19		L-033-15	1.75439	8.77193	-5.26316		39.1892	21.6216	18.9189	L-033-15	1.75439	8.77193	-5.26316	-7.01754	-10.5263	-8.77193		39.1892	21.6216	18.9189	8.10811	-2.7027	1.35135	L-033-15	100	80	75	21.6667	3.33333	-5		100	96.25	60	23.75	-1.25	0	L-033-15	98.75	98.75	68.75	14.375	0	0		27.4809
L-039-15	6.95	1.85			L-039-15	89.8936	80.8511	0		0	0	0	L-039-15														L-039-15														L-039-15
L-057-16	10.75	1.76			L-057-16	100	91.4894	0		0	0	0	L-057-16														L-057-16														L-057-16
M-001-15	2.65	1.64			M-001-15	95	85	48.3333		0	0	0	M-001-15														M-001-15														M-001-15
M-002-15	6.12	3.48			M-002-15	100	100	88.3333		0	0	0	M-002-15														M-002-15														M-002-15
M-005-15	51.06	38.48	24.31	+	M-005-15	73.3333	75	65		25.5319	-11.7021	-7.44681	M-005-15	73.3333	75	65	48.3333	35	21.6667		25.5319	-11.7021	-7.44681	-25.5319	-17.0213	-7.44681	M-005-15	96.0784	100	98.0392	96.0784	94.1176	88.2353		100	97	90	59	52	0	M-005-15	49.6503	49.6503	13.986	2.0979	2.0979	2.0979		9.375
M-023-15	9.76	4.24			M-023-15	96.8085	68.0851	0		0	0	0	M-023-15														M-023-15														M-023-15
M-035-15	38.95	1.68			M-035-15	88.2979	58.5106	0		0	0	0	M-035-15														M-035-15														M-035-15
M-069-15	7.04	2.94			M-069-15	0	0	0		0	0	0	M-069-15														M-069-15														M-069-15
M-134-16	11.04	3.17			M-134-16	0	0	0		0	0	0	M-134-16														M-134-16														M-134-16
M-136-16	10.78	2.57			M-136-16	89.8936	67.5532	0		0	0	0	M-136-16														M-136-16														M-136-16
S-014-15	45.36	25.67	5.76		S-014-15	41.6667	26.6667	13.3333		0	0	0	S-014-15	41.6667	26.6667	13.3333	25	-1.66667	10		0	0	0	0	0	0	S-014-15	62.7451	17.6471	9.80392	3.92157	5.88235	11.7647		0	0	0	0	0	0	S-014-15	2.0979	2.0979	2.0979	2.0979	2.0979	2.0979		-25
S-050-15	4.47	4.69			S-050-15	95	55.5	0		0	0	0	S-050-15														S-050-15														S-050-15
S-064-16	8.12	1.67			S-064-16	64	32	0		0	0	0	S-064-16														S-064-16														S-064-16
S-094-16	8.96	2.51			S-094-16	86.1702	78.7234	0		0	0	0	S-094-16														S-094-16														S-094-16
Cross-Reactivity PRNT
	WNV							JEV
	% Neutralization for each Serum Dilution							% Neutralization for each Serum Dilution
Patient ID	1:10	1:40	1: 160	1: 640	1: 2560	1: 10240		1:10	1:40	1: 160	1: 640	1: 2560	1: 10240
H-056-15	10.5263	7.01754	-7.01754	-7.01754	-12.2807	-5.26316		-2.7027	0	1.35135	0	-1.35135	-1.35135
K-005-15	-7.01754	0	-8.77193	-8.77193	-10.5263	-8.77193		5.40541	4.05405	4.05405	5.40541	1.35135	0
K-015-15	98.2456	84.2105	24.5614	7.01754	1.75439	1.75439		81.0811	47.2973	28.3784	28.3784	18.9189	1.35135
K-019-15	61.3333	62.6667	65.3333	38.6667	20	25.3333		-1.26582	1.26582	1.26582	1.26582	1.26582	1.26582
K-028-15	77.193	68.4211	45.614	5.26316	3.50877	1.75439		50	24.359	17.9487	-8.97436	1.28205	-8.97436
K-040-15	96.4912	91.2281	71.9298	14.0351	7.01754	5.26316		39.7436	10.2564	-3.84615	-2.5641	-2.5641	-6.41026
K-046-15	45.614	10.5263	1.75439	5.26316	-1.75439	-1.75439		12.8205	-5.12821	-1.28205	-6.41026	-12.8205	-7.69231
K-051-15	65.3333	48	24	14.6667	14.6667	21.3333		10.1266	5.06329	1.26582	1.26582	1.26582	1.26582
K-056-15	48	28	0	-8	0	-16		5	-1.66667	26.6667	23.3333	25	40
K-064-15	100	98.2456	91.2281	47.3684	40.3509	8.77193		61.5385	32.0513	20.5128	12.8205	3.84615	0
K-069-15	57.8947	70.1754	35.0877	29.8246	29.8246	-5.26316		27.027	18.9189	16.2162	14.8649	4.05405	1.35135
K-073-15	88	64	61.3333	34.6667	28	14.6667		27.8481	24.0506	29.1139	11.3924	17.7215	16.4557
K-080-15	100	94.7368	38.5965	7.01754	-12.2807	-8.77193		16.2162	12.1622	8.10811	-1.35135	4.05405	1.35135
K-081-15	54.386	12.2807	5.26316	-1.75439	1.75439	1.75439		3.84615	1.28205	3.84615	5.12821	5.12821	5.12821
K-107-15	100	100	98.6667	60	26.6667	28		100	97.4684	83.5443	58.2278	32.9114	20.2532
K-113-15	93.3333	94.6667	89.3333	61.3333	58.6667	46.6667		87.3418	70.8861	54.4304	21.519	20.2532	15.1899
K-115-15	84.2105	61.4035	40.3509	15.7895	-7.01754	5.26316		32.9787	3.19149	4.25532	-18.0851	-23.4043	-11.7021
K-127-15	36	14	16	2	-2	2		3.09278	-11.3402	-7.21649	-7.21649	-17.5258	-14.433
K-145-15	47.3684	43.8596	42.1053	15.7895	0	1.75439		29.1139	39.2405	12.6582	2.53165	1.26582	1.26582
K-149-15	82	52	44	32	8	2		-3.09278	-24.7423	5.15464	10.3093	-3.09278	0
K-163-15	89.4737	68.4211	45.614	14.0351	8.77193	0		17.9487	-5.12821	-5.12821	-5.12821	-3.84615	-3.84615
K-165-15	77.3333	57.3333	60	21.3333	18.6667	20		27.8481	24.0506	17.7215	16.4557	No Data	18.9873
K-174-15	50.8772	45.614	47.3684	0	-10.5263	-7.01754		15.9574	3.19149	11.7021	2.12766	-25.5319	-13.8298
K-211-15	57.8947	33.3333	40.3509	28.0702	28.0702	12.2807		8.86076	1.26582	1.26582	1.26582	1.26582	1.26582
L-019-15	96.4912	84.2105	61.4035	66.6667	35.0877	5.26316		43.5897	16.6667	-5.12821	-7.69231	-23.0769	-7.69231
L-033-15	1.75439	8.77193	-5.26316	-7.01754	-10.5263	-8.77193		39.1892	21.6216	18.9189	8.10811	-2.7027	1.35135
M-005-15	73.3333	75	65	48.3333	35	21.6667		25.5319	-11.7021	-7.44681	-25.5319	-17.0213	-7.44681
S-014-15	41.6667	26.6667	13.3333	25	-1.66667	10		0	0	0	0	0	0
	DENV-1							DENV-2
	% Neutralization for each Serum Dilution							% Neutralization for each Serum Dilution
Patient ID	1:10	1:40	1: 160	1: 640	1: 2560	1: 10240		1:10	1:40	1: 160	1: 640	1: 2560	1: 10240
H-056-15	61.6667	23.3333	3.33333	3.33333	1.66667	1.66667		100	73.75	15	0	0	0
K-005-15	60	1.66667	-1.66667	3.33333	-3.33333	3.33333		0	0	0	0	0	0
K-015-15	100	100	100	86.6667	10	-20		100	100	97.5	33.75	0	0
K-019-15	100	100	98.1818	92.7273	50.9091	50.9091		100	100	100	98.5714	87.1429	78.5714
K-028-15	100	100	100	100	100	100		100	94	93	89	75	59
K-040-15	100	100	96.3636	92.7273	90.9091	90.9091		62	65	77	83	55	15
K-046-15	100	100	100	100	100	98.6667		65	40	42	43	43	39
K-051-15	96.3636	94.5455	94.5455	96.3636	96.3636	90.9091		58.5714	74.2857	77.1429	87.1429	62.8571	44.2857
K-056-15	81.8182	50.9091	9.09091	27.2727	27.2727	-9.09091		-5.71429	-5.71429	-5.71429	-5.71429	-5.71429	-5.71429
K-064-15	100	98.0392	100	72.549	84.3137	58.8235		41	41	37	42	40	40
K-069-15	100	100	100	100	100	100		100	100	100	93.75	73.75	25
K-073-15	87.2727	80	67.2727	96.3636	80	47.2727		100	100	97	88	54	0
K-080-15	98.3333	86.6667	56.6667	15	-13.3333	-10		73.75	25	0	0	0	0
K-081-15	100	100	92.7273	87.2727	65.4545	27.2727		0	0	0	0	0	0
K-107-15	96.3636	90.9091	89.0909	98.1818	87.2727	63.6364		100	94	94	76	50	0
K-113-15	100	100	98.0392	92.1569	78.4314	43.1373		100	98	97	86	33	0
K-115-15	96.0784	88.2353	86.2745	82.3529	90.1961	60.7843		100	100	100	82	76	44
K-127-15	82.3529	49.0196	35.2941	19.6078	11.7647	17.6471		63	0	0	0	0	0
K-145-15	67.2727	58.1818	36.3636	41.8182	14.5455	38.1818		100	100	95	86	84	85
K-149-15	96.0784	92.1569	88.2353	74.5098	49.0196	49.0196		95	94	85	0	0	0
K-163-15	100	100	100	98.6667	98.6667	90.6667		0	0	0	0	0	0
K-165-15	92.1569	90.1961	94.1176	82.3529	82.3529	72.549		100	100	100	98	93	8
K-174-15	84.3137	86.2745	76.4706	78.4314	76.4706	78.4314		100	99	100	89	80	No Data
K-211-15	87.2727	92.7273	92.7273	90.9091	90.9091	90.9091		100	100	100	100	96	83
L-019-15	30	6.66667	10	0	0	-1.66667		0	0	0	0	0	0
L-033-15	100	80	75	21.6667	3.33333	-5		100	96.25	60	23.75	-1.25	0
M-005-15	96.0784	100	98.0392	96.0784	94.1176	88.2353		100	97	90	59	52	0
S-014-15	62.7451	17.6471	9.80392	3.92157	5.88235	11.7647		0	0	0	0	0	0
	DENV-3							DENV-4
	% Neutralization for each Serum Dilution							% Neutralization for each Serum Dilution
Patient ID	1:10	1:40	1: 160	1: 640	1: 2560	1: 10240		1:10	1:40	1: 160	1: 640	1: 2560	1: 10240
H-056-15	0	0	0	0	0	0		-10.687	-15.2672	-6.87023	-1.52672	1.52672	6.10687
K-005-15	15	15	0	0	0	0		-19.8473	-0.763359	-0.763359	0.152672	6.87023	6.10687
K-015-15	100	100	100	83.75	26.875	0		35.1145	41.2214	34.3511	25.1908	-2.29008	8.39695
K-019-15	100	100	95.1049	58.7413	2.0979	2.0979		90.9091	48.7603	0.826446	0.826446	0.826446	0.826446
K-028-15	100	100	100	100	100	100		100	100	100	86.6667	50	15
K-040-15	100	100	100	100	100	100		66.25	47.5	13.75	10	16.25	8.75
K-046-15	100	100	100	100	100	100		59.4059	50.495	39.604	26.7327	23.7624	10.8911
K-051-15	78.3217	78.3217	60.8392	32.1678	2.0979	2.0979		40.625	51.5625	10.9375	1.5625	1.5625	-10.9375
K-056-15	1.40845	1.40845	1.40845	1.40845	1.40845	1.40845		0.990099	0.990099	0.990099	0.990099	0.990099	0.990099
K-064-15	100	100	95.625	63.75	45	18.125		79.2079	57.4257	31.6832	17.8218	4.9505	0.990099
K-069-15	100	100	100	80	0	0		85.4962	66.4122	57.2519	54.1985	36.6412	17.5573
K-073-15	100	100	99.3007	94.4056	39.1608	30.0699		59.5041	34.7107	38.843	0.826446	0.826446	0.826446
K-080-15	0	0	0	0	0	0		16.7939	20.6107	11.4504	2.29008	10.687	6.87023
K-081-15	1.40845	1.40845	1.40845	1.40845	1.40845	1.40845		-5	-12.5	-15	-23.75	-26.25	-26.25
K-107-15	100	100	100	72	0	0		0	0	0	0	0	0
K-113-15	97	97	85	44	20	0		0	0	0	0	0	0
K-115-15	99	99	100	100	97	71		100	82.8571	58.5714	24.2857	1.42857	-2.85714
K-127-15	2.0979	2.0979	2.0979	2.0979	2.0979	2.0979		-25	-25	-25	-25	-25	-25
K-145-15	100	100	100	100	100	100		100	64.3564	30.6931	11.8812	14.8515	5.94059
K-149-15	2.0979	2.0979	2.0979	2.0979	2.0979	2.0979		54.6875	6.25	-15.625	-25	-25	-25
K-163-15	100	100	100	100	52.1127	1.40845		0.990099	0.990099	0.990099	0.990099	0.990099	0.990099
K-165-15	100	100	100	100	89	36		100	87.1429	74.2857	34.2857	31.4286	5.71429
K-174-15	100	100	100	88	50	0		100	82.5	50	45	18.75	6.25
K-211-15	1.40845	1.40845	1.40845	1.40845	1.40845	1.40845		100	50.495	21.7822	0.990099	0.990099	0.990099
L-019-15	0	0	0	0	0	0		0.990099	0.990099	0.990099	0.990099	0.990099	0.990099
L-033-15	98.75	98.75	68.75	14.375	0	0		27.4809	14.5038	-4.58015	-6.10687	0.763359	-2.29008
M-005-15	49.6503	49.6503	13.986	2.0979	2.0979	2.0979		9.375	-31.25	-25	-29.6875	-25	-25
S-014-15	2.0979	2.0979	2.0979	2.0979	2.0979	2.0979		-25	-25	-25	-25	-25	-25
[truncated: 5 more columns]
